# Supplementary material for: A multi-gene signature predicts outcome in patients with pancreatic ductal adenocarcinoma
Source: Genome Med. 2014 Dec 3;6(12):105. doi: 10.1186/s13073-014-0105-3 (PMC4293116; doi:10.1186/s13073-014-0105-3)
Supplement: Additional file 2: Table S1. — PDAC studies, along with corresponding platform and cohort size. Rows in grey indicate the discovery and training datasets. Table S2. Results for the 36-gene signature for the univariate Cox proportional hazards model. Only genes that are significantly associated with patient outcome (survival time) are listed (P < 0.05; Wald test). The columns contain hazard ratio (HR), 95% confidence intervals (HR95L: lower and HR95U: upper), Wald test P values (P) and total number of samples in the training cohort (n). Table S3. Class-wise error rate determined by varying feature selection parameters. Parameters tested were differential expression variables (LIMMA P adjusted and absolute log2-fold change) and Wald test P following a univariate Cox proportional hazards fit (training cohort only). The model with the smallest error rate and gene-set size was selected, and subsequently applied to independent validation cohorts. Table S4. HGNC genes (Gene) and gene descriptions (Description) selected by the prognostic classifier. Table S5. Centroids for the low- and high-risk groups estimated by the nearest shrunken centroid fit on the training cohort. Table S6. Differential mRNA abundance analysis of 36-gene signature for the validation cohort. The columns indicate LIMMA statistics including P adjusted and log2-fold change. The last column (ID.with.stars) shows the P adjusted derived significance (*** P adjusted < 0.001, ** P adjusted < 0.01 and * P adjusted < 0.05). Table S7. Results for the 36-gene signature for the univariate Cox proportional hazards model with the validation cohort. The columns contain hazard ratio (HR), 95% confidence intervals (HR95L and HR95U), Wald test P values (P) and total number of samples in the validation cohort (n). Thirty-two out of 36 genes were present in all validation datasets. Table S8. Enrichment analysis of gene subsets found in 225 candidate prognostic genes. Genes were analysed using GeneMania. No additional neighbouring genes were added to t [file 13073_2014_105_MOESM2_ESM.xls]

## Sheet: Supplementary-Table-1
Study	Platform	Patients	Median Age	Grade	Stage	Median	Neo-adjuvant therapy	Adjuvant
		(With Survival)	(min-max)			Survivalc		Therapy
			in years			in months
Zhang et al	Affy	45	68·4	G1/2=22 a	NA	16	NA	NA
	HuGene 1.0 ST	W.S=42	(47–83) a,b	G3/4=23
Verona	Affy	28	64·5	G1=0	I=1	31	No	Yes=1
(in-house cohort)	HuEx 1.0 ST	W.S=28	(41–80)	G2=18	II=22			No=27
				G3=10	III=4
					IV=1
Badea et al	Affy HG-U133 plus 2.0	39	NA	NA	NA	NA	NA	NA
		W.S=0
Biankin	Illumina	90	66	G1=3	I/II=90 a	18·16	No	NA
et al	HT12 v4	W.S=87	(34–87)	G2=41
				G3=21
				G4=2
				NA=23
Collisson	Affy	27	68	G1=4	I=3	18·78	No	Yes=15
et al	HG-U133 plus 2.0	W.S=27	(44–86)	G2=12	II=19			No=12
				G3=11	III=0
				G4=0	IV=0
Stratford	Agilent 4112F	132	NA	G1=3 a	I=2	18	Yes=3	Yes=37 a
et al		W.S=102		G2=47	II=16		No=113	No=30
				G3=47	III=79		NA=16	NA=65
				NA=35	IV=1
Winter et al	Affy	30	65	G1=1	I=2	19·21	No	No
	HG-U133 plus 2.0	W.S=30	(40–82)	G2=11	II=25
				G3=17	III=2
				G4=1	IV=1
Donahue	Affy	25	67	G1=1	I=2	13·2 a	NA	Yes=25
et al	HG-U133 plus 2.0	W.S=0	(49–85) a	G2=17	II=23	(DFS)		No=0
				G3=7	III=0
					IV=0
Grutzmann	Affy	14	66.5	G1=1 a	NA	NA	NA	NA
et al	HG-U133A	W.S=0	57–74)	G2=5
				G3=7
				NA=1
Pei	Affy	36	68·5	NA	NA	NA	NA	NA
et al	HG-U133 plus 2.0	W.S=0	(49–84)
a Indicates limited data extracted from the original publication and patient to covariate mappings were unavailable
b Indicates mean age at the time of enrollment
c Median survival is defined as the time point at which the survival probability (Kaplan-Meier survival estimate) is less than or equal to 0.5.

## Sheet: Supplementary-Table-2
Gene	HR	HR95L	HR95U	P	n
C14orf128	3.51493	1.91153	6.46326	5.23803e-05	70
PHF17	0.288967	0.153182	0.545115	0.000126232	70
PSMC3IP	3.12482	1.71634	5.68916	0.000193806	70
GPS2	0.338351	0.185776	0.616233	0.000396143	70
GPN1	3.04893	1.6239	5.72448	0.000523596	70
KIAA1609	2.78605	1.5343	5.05903	0.000761555	70
PXN	2.80302	1.52818	5.14135	0.000868011	70
ATP6V1A	2.74505	1.50978	4.99101	0.000931119	70
CENPK	2.69764	1.45885	4.98837	0.00155603	70
NUP107	2.59798	1.42215	4.74598	0.00189969	70
CNNM3	0.405127	0.225573	0.727604	0.00249158	70
SEMA3A	2.48385	1.3735	4.49182	0.0026136	70
KIF14	2.49778	1.35507	4.60411	0.00334845	70
NPLOC4	2.38063	1.32771	4.26858	0.00359816	70
ICOSLG	0.407605	0.222739	0.745905	0.00360531	70
NRP2	2.40206	1.32994	4.33846	0.00366945	70
PLOD2	2.36579	1.31296	4.26285	0.00415309	70
RNASEH2A	2.36961	1.31146	4.28152	0.00425932	70
C1orf85	2.45072	1.31739	4.55902	0.00464981	70
TMEM189	2.34494	1.29778	4.23702	0.00474996	70
COPS7A	2.3088	1.28358	4.15289	0.00521535	70
ADM	2.26585	1.26879	4.04643	0.00569942	70
FAF2	2.27139	1.26238	4.0869	0.00619245	70
WISP3	2.26426	1.25871	4.07314	0.00637201	70
CDK2	2.27763	1.25823	4.12293	0.00655514	70
TAB3	2.32593	1.26487	4.27709	0.00660806	70
PYGL	2.21751	1.24515	3.94918	0.00683899	70
RPL13P5	2.26593	1.24728	4.11651	0.00724512	70
NCAPG	2.2273	1.24027	3.9998	0.00734366	70
GRPEL2	2.20851	1.23231	3.958	0.00777404	70
ADAMTS14	2.29228	1.24439	4.22257	0.00778027	70
IGF2BP3	2.21339	1.23218	3.97595	0.00784655	70
INSIG2	2.19324	1.22198	3.93646	0.00849503	70
CHMP2A	2.23049	1.22622	4.05724	0.00858757	70
IL16	0.44257	0.240936	0.812947	0.00860222	70
PLK4	2.20011	1.22169	3.96214	0.00861202	70
SLC16A3	2.17282	1.21644	3.88112	0.00874332	70
DNTTIP1	2.19904	1.21651	3.97513	0.00908663	70
PAFAH1B2	2.20166	1.21601	3.98622	0.00916899	70
DPY19L2	0.45751	0.252847	0.827834	0.00975388	70
MLXIPL	0.465255	0.259937	0.832749	0.00999026	70
SCYL3	2.20198	1.20448	4.02556	0.0103359	70
CKAP2L	2.18075	1.19802	3.96962	0.0107376	70
BLM	2.13115	1.18724	3.8255	0.0112461	70
CDCP1	2.12413	1.1862	3.80369	0.0112638	70
MET	2.13519	1.18736	3.83966	0.0112919	70
TGFBI	2.16122	1.19018	3.92449	0.0113423	70
RAB7L1	2.1369	1.18383	3.85725	0.0117356	70
NPEPPS	2.11046	1.1769	3.78455	0.01219	70
AGTR2	2.09513	1.17176	3.74612	0.0126102	70
XPO6	2.10229	1.17241	3.76971	0.012638	70
UBE2V1	2.1227	1.17457	3.83618	0.0126718	70
PID1	0.47764	0.266854	0.854924	0.0128581	70
ERI1	2.11579	1.17176	3.82039	0.0129296	70
NUF2	2.09963	1.16814	3.77388	0.0131581	70
CCT5	2.13398	1.1695	3.89387	0.0135028	70
NETO2	2.12349	1.16738	3.86266	0.0136266	70
SEMA4B	2.08685	1.16291	3.74487	0.0136685	70
RPSAP58	0.480806	0.268487	0.861026	0.0137666	70
SLCO1C1	2.07757	1.16112	3.71737	0.0137705	70
PLP2	2.08524	1.15773	3.75581	0.0143732	70
ZNF512	2.09261	1.15829	3.78057	0.0144088	70
WDR1	2.09316	1.15736	3.78563	0.0145513	70
PRPF40A	2.08662	1.1538	3.77361	0.0149657	70
PLA2G6	0.485996	0.271671	0.869405	0.0150336	70
CADPS	0.489104	0.27409	0.872788	0.0155013	70
DSG3	2.09342	1.14796	3.81758	0.0159488	70
GTF2IRD2B	0.489402	0.272853	0.877814	0.0165234	70
GTF2IRD2	0.489402	0.272853	0.877814	0.0165234	70
TGFB2	2.06985	1.14068	3.75593	0.0167154	70
PPARD	2.01748	1.13515	3.58563	0.0167574	70
DDIT3	2.05552	1.13694	3.71626	0.0170909	70
RFWD3	2.04404	1.13246	3.68942	0.0176538	70
IFI44L	2.08315	1.13574	3.82085	0.0177287	70
TUBA1C	2.03442	1.13005	3.66256	0.017907	70
NARF	2.01671	1.12823	3.60487	0.0179278	70
CIT	2.00611	1.12534	3.57626	0.0182605	70
PRICKLE3	2.02105	1.12506	3.63058	0.0185607	70
SKA3	2.0472	1.12733	3.71768	0.0185888	70
ZNF658	0.498087	0.278765	0.889965	0.0185918	70
SSTR1	0.496234	0.276266	0.891345	0.0190328	70
ITGBL1	0.500133	0.280136	0.892898	0.0191273	70
ITGA6	2.05042	1.12433	3.73929	0.0191686	70
NOSTRIN	0.500985	0.28079	0.893857	0.0192928	70
GNA15	1.97979	1.11181	3.5254	0.0203422	70
AP4S1	0.500499	0.278657	0.898952	0.0205318	70
MICB	2.0011	1.10763	3.6153	0.0215224	70
IQGAP1	2.01923	1.10896	3.67666	0.0215499	70
CCDC99	2.00644	1.10601	3.63996	0.0219335	70
TUBB	1.95723	1.10133	3.47829	0.0220824	70
KRT6C	2.00263	1.10309	3.6357	0.0224636	70
PHLDA1	1.98877	1.10194	3.58932	0.0224776	70
REXO1L2P	1.95503	1.09804	3.48088	0.0227435	70
COL4A4	0.512287	0.287616	0.912458	0.0231457	70
PRRG1	1.9801	1.09722	3.57339	0.0233301	70
LOC100133299	1.94519	1.09427	3.45782	0.0233972	70
ALDH3B2	1.93607	1.09308	3.42919	0.0235064	70
GREM1	1.98404	1.09528	3.59399	0.023809	70
SLC35F2	1.96429	1.0931	3.5298	0.0239673	70
SSX3	1.94525	1.09138	3.46718	0.024039	70
LIMS3	1.95477	1.09142	3.50105	0.0241853	70
AP2B1	1.94594	1.08021	3.5055	0.0266303	70
PSMD11	1.91678	1.07737	3.41022	0.0268646	70
RAP1GAP2	0.516448	0.287632	0.92729	0.0269147	70
SLC20A1	1.91784	1.07679	3.41582	0.0270241	70
GBE1	1.91815	1.07617	3.41891	0.0271821	70
CDC45	1.92612	1.07536	3.44995	0.0275036	70
BRIP1	1.92549	1.07397	3.45216	0.0278405	70
SLC6A6	0.523449	0.293988	0.932004	0.0278635	70
ENO1	1.90853	1.07156	3.39924	0.02819	70
EIF4E3	0.520189	0.28961	0.934351	0.0287272	70
LAMB3	1.91716	1.06916	3.43772	0.0289311	70
CD1A	1.91389	1.0651	3.4391	0.0299399	70
BMP1	1.89796	1.06375	3.38637	0.0300695	70
TTK	1.90408	1.06362	3.40868	0.0301923	70
DSG2	1.90428	1.06308	3.41109	0.0303389	70
ARF4	2.00152	1.06805	3.75086	0.0303577	70
FKRP	0.517594	0.284811	0.940637	0.0307143	70
ARL4C	1.90916	1.06157	3.43351	0.0308126	70
NCAPD3	1.9009	1.0606	3.40697	0.0309598	70
PORCN	1.90527	1.05854	3.42931	0.031581	70
MMP13	1.90244	1.05708	3.42387	0.0319447	70
EPB49	0.523065	0.289166	0.94616	0.0321151	70
SNRPB	1.87882	1.05492	3.34617	0.0322311	70
SLMAP	1.94213	1.05749	3.56682	0.0323386	70
ZNF655	1.89143	1.0551	3.39068	0.0323506	70
MUC4	1.89505	1.0552	3.40334	0.0323683	70
CP	1.88583	1.05433	3.3731	0.0324928	70
CD151	1.92122	1.05479	3.49938	0.0328175	70
CLTC	1.90539	1.05326	3.44693	0.0330461	70
ADAM12	1.89132	1.05161	3.40153	0.0333356	70
APITD1-CORT	0.53484	0.300429	0.952154	0.0334554	70
PSMA7	1.88693	1.05081	3.38837	0.0335126	70
NME7	1.91212	1.05163	3.4767	0.033588	70
NCKAP5L	0.530852	0.295861	0.952486	0.0337393	70
B3GNT5	1.91535	1.04954	3.4954	0.034218	70
RRM2	1.87181	1.04702	3.34633	0.0344313	70
IGF2BP2	1.8709	1.04686	3.34358	0.0344686	70
LNX1	0.538192	0.302636	0.957093	0.0349214	70
SGOL1	1.8728	1.04508	3.35609	0.0350207	70
ARRB1	0.538026	0.302359	0.957379	0.0350226	70
ASF1B	1.85816	1.04409	3.30696	0.0351454	70
MIR31	1.88365	1.04491	3.39563	0.0351963	70
MYC	0.517239	0.279996	0.955499	0.0352617	70
CFD	0.537537	0.301492	0.958384	0.0353751	70
MRPS22	1.89446	1.04408	3.43745	0.0355652	70
CYB5R2	1.8573	1.04253	3.30884	0.0356111	70
PSMD2	1.8548	1.03993	3.30816	0.0363848	70
C18orf19	1.86138	1.03961	3.33274	0.0365581	70
SCAND1	0.535747	0.298406	0.961859	0.0365995	70
LCTL	1.87035	1.03969	3.36465	0.0366288	70
HIST2H2BF	1.85704	1.03907	3.31896	0.0366792	70
ACP5	0.542098	0.304602	0.964768	0.03735	70
KIF20B	1.84384	1.03544	3.28337	0.0376847	70
LAMA4	1.84065	1.0353	3.27247	0.0376973	70
MED10	1.91273	1.03713	3.52755	0.0378277	70
OTUB1	1.84789	1.03502	3.29916	0.0378601	70
MYCBP	1.90731	1.03674	3.50893	0.0378975	70
GRPR	1.84482	1.03397	3.29154	0.0381669	70
APLP2	1.84469	1.03325	3.29336	0.0383985	70
DNAJB6	0.544933	0.306412	0.969126	0.0387601	70
SMARCA2	0.546063	0.307483	0.96976	0.0389461	70
MCM10	1.83661	1.0313	3.27076	0.0389569	70
MORF4L2	1.8715	1.03219	3.39326	0.0389864	70
TNFRSF10D	1.83446	1.03102	3.26402	0.039031	70
KRT19	1.8498	1.03091	3.31916	0.0392064	70
CENPF	1.84421	1.03065	3.29998	0.0392415	70
CD47	1.84579	1.02986	3.30816	0.0395123	70
ECT2	1.84263	1.02809	3.30249	0.0400699	70
IRF2	1.85379	1.02778	3.34368	0.040267	70
RNF186	1.82395	1.02601	3.24247	0.0406146	70
PSMD14	1.86852	1.02645	3.40141	0.040818	70
C6orf115	1.8391	1.02492	3.30006	0.0411053	70
QDPR	0.547615	0.30723	0.976084	0.0411465	70
CHD4	1.83197	1.02446	3.27599	0.0412051	70
RFX8	1.83719	1.02437	3.29495	0.0412744	70
PSCA	1.86392	1.02495	3.38964	0.0412782	70
PTPN1	1.8246	1.024	3.25115	0.0413085	70
PARP9	1.86245	1.0246	3.38545	0.0413836	70
TOMM34	1.82465	1.02313	3.25409	0.0416064	70
RARG	1.82427	1.0224	3.25506	0.0418576	70
ING2	1.86155	1.0225	3.38912	0.0420779	70
TCF19	1.82144	1.02063	3.25058	0.0424513	70
IQSEC3	0.532633	0.28967	0.979383	0.0426623	70
PLOD1	1.8194	1.01997	3.24539	0.0426688	70
RPL39L	1.8133	1.01859	3.22805	0.0431188	70
PPP1R1C	1.8119	1.01739	3.22686	0.043538	70
RBMY1A3P	1.82197	1.01735	3.26298	0.0436106	70
CAPZA1	1.85051	1.01721	3.36647	0.0438165	70
NUP155	1.82684	1.01673	3.28242	0.0438569	70
IL20RB	1.8096	1.01639	3.22185	0.0438848	70
ZNF471	0.553624	0.311466	0.984054	0.0439322	70
KCNMB4	1.80567	1.01571	3.21003	0.0441084	70
CDK2AP1	1.79995	1.01521	3.19128	0.0442588	70
DIP2B	1.80558	1.01514	3.21149	0.0443148	70
ITGA5	1.82347	1.01523	3.27518	0.0443736	70
SLC38A6	1.81118	1.01445	3.23366	0.0445944	70
KIF4A	1.80848	1.01415	3.22497	0.0446901	70
RAB23	1.83565	1.01355	3.32458	0.0450299	70
SCARA5	0.537986	0.293285	0.986853	0.0452074	70
LANCL3	1.81924	1.01229	3.26943	0.0454119	70
B3GNT1	0.545307	0.300893	0.988257	0.0456188	70
RBMY1B	1.80375	1.01135	3.21698	0.045694	70
FLNB	1.80391	1.01002	3.22181	0.046189	70
SHC1	1.79629	1.00947	3.1964	0.0463695	70
KIAA1539	1.79723	1.00933	3.2002	0.0464259	70
TACSTD2	1.84122	1.00935	3.35871	0.0465576	70
PLAU	1.79692	1.00883	3.20067	0.0466121	70
FAM53C	1.79431	1.0084	3.19274	0.0467665	70
TMEM26	1.79467	1.00817	3.19473	0.0468529	70
KIAA1614	1.80271	1.00758	3.22533	0.0470994	70
PLAG1	1.79528	1.00718	3.20006	0.047231	70
TFPI	1.80321	1.00678	3.22966	0.0474028	70
TRIP12	1.81108	1.0066	3.25851	0.0474875	70
EXT1	1.79336	1.00629	3.19603	0.0475644	70
IL7	0.560406	0.31593	0.994066	0.0476681	70
TMEM196	0.555013	0.309632	0.994855	0.0480092	70
GFRA1	0.561273	0.316605	0.995016	0.0480339	70
SSH3	1.81751	1.0047	3.28791	0.0482158	70
POSTN	1.82132	1.00471	3.30163	0.0482165	70
LUC7L2	0.557866	0.31229	0.996555	0.0486527	70
PARD6G	1.78644	1.00279	3.18249	0.0489031	70
FLOT1	1.7905	1.00244	3.1981	0.049047	70
WBSCR17	0.552654	0.305733	0.998997	0.0496131	70
RNPEP	0.556436	0.309795	0.999439	0.0497808	70

## Sheet: Supplementary-Table-3
			Signature size	Signature performance (Class error rate in the training cohort)
				High risk	Low risk
LIMMA Padjusted	LIMMA absolute log2-fold change	Cox Model P
0.05	0	0.05	116	0.281608	0.180606
		0.01	38	0.281608	0.296073
		0.001	4	0.356521	0.249886
	0.585	0.05	35	0.281608	0.226793
		0.01	3	0.267658	0.264379
		0.001	NA	NA	NA
	1	0.05	19	0.356521	0.41154
		0.01	2	0.393978	0.41154
		0.001	NA	NA	NA
0.01	0	0.05	36	0.281608	0.180606
		0.01	1	0.319065	0.27298
		0.001	1	0.319065	0.27298
	0.585	0.05	31	0.281608	0.226793
		0.01	1	0.319065	0.365353
		0.001	NA	NA	NA
	1	0.05	19	0.356521	0.41154
		0.01	2	0.393978	0.41154
		0.001	NA	NA	NA

## Sheet: Supplementary-Table-4
Gene	Description
KIF14	Kinesin family member 14
CNNM3	Cyclin M3
IGF2BP2	Insulin-like growth factor 2 mRNA binding protein 2
TMEM26	Transmembrane protein 26
ARRB1	Arrestin, beta 1
NPLOC4	Nuclear protein localization 4 homolog (S. cerevisiae)
CIT	Citron (rho-interacting, serine/threonine kinase 21)
RFX8	Hypothetical protein LOC731220
SSX3	Synovial sarcoma, X breakpoint 3
CDC45	CDC45 cell division cycle 45-like (S. cerevisiae)
PXN	Paxillin
GRPEL2	GrpE-like 2, mitochondrial (E. coli)
ITGA5	Integrin, alpha 5 (fibronectin receptor, alpha polypeptide)
ADAMTS14	ADAM metallopeptidase with thrombospondin type 1 motif, 14
PHLDA1	Pleckstrin homology-like domain, family A, member 1
RPSAP58	Ribosomal protein SA pseudogene 9; ribosomal protein SA pseudogene 8; ribosomal protein SA pseudogene 58; ribosomal protein SA pseudogene 19; ribosomal protein SA pseudogene 18; ribosomal protein SA; ribosomal protein SA pseudogene 15; ribosomal protein SA pseudogene 61; ribosomal protein SA pseudogene 29; ribosomal protein SA pseudogene 12
SEMA3A	Sema domain, immunoglobulin domain (Ig), short basic domain, secreted, (semaphorin) 3A
NOSTRIN	Nitric oxide synthase trafficker
ADM	Adrenomedullin
GTF2IRD2B	GTF2I repeat domain containing 2B
ITGBL1	Integrin, beta-like 1 (with EGF-like repeat domains)
B3GNT1	UDP-GlcNAc:betaGal beta-1,3-N-acetylglucosaminyltransferase 1; UDP-GlcNAc:betaGal beta-1,3-N-acetylglucosaminyltransferase 2
QDPR	Quinoid dihydropteridine reductase
KIF4A	Kinesin family member 4B; kinesin family member 4A
BLM	Bloom syndrome, RecQ helicase-like
ZNF471	Zinc finger protein 471
CADPS	Ca++-dependent secretion activator
SLC20A1	Solute carrier family 20 (phosphate transporter), member 1
SKA3	Chromosome 13 open reading frame 3
CKAP2L	Cytoskeleton associated protein 2-like
RPL39L	Ribosomal protein L39-like
ICOSLG	Inducible T-cell co-stimulator ligand
CDK2AP1	Cyclin-dependent kinase 2 associated protein 1
IL20RB	Interleukin 20 receptor beta
EIF4E3	Eukaryotic translation initiation factor 4E family member 3
GTF2IRD2	GTF2I repeat domain containing 2

## Sheet: Supplementary-Table-5
Gene	High-risk	Low-risk
CIT	0.1024	-0.0605
PXN	0.0951	-0.0562
IL20RB	0.092	-0.0544
RPL39L	0.0781	-0.0461
ITGBL1	-0.0724	0.0428
ADAMTS14	0.0668	-0.0395
ARRB1	-0.0668	0.0395
CKAP2L	0.0649	-0.0383
CADPS	-0.0437	0.0258
CDK2AP1	0.0433	-0.0256
SEMA3A	0.0396	-0.0234
RFX8	0.0327	-0.0193
ADM	0.0298	-0.0176
GRPEL2	0.028	-0.0165
SLC20A1	0.0278	-0.0164
EIF4E3	-0.0275	0.0163
ICOSLG	-0.0261	0.0154
NOSTRIN	-0.0259	0.0153
B3GNT1	-0.0254	0.015
CDC45	0.0223	-0.0132
RPSAP58	-0.0209	0.0124
CNNM3	-0.0204	0.0121
QDPR	-0.0201	0.0119
PHLDA1	0.0158	-0.0093
BLM	0.0153	-0.009
SKA3	0.0133	-0.0079
ZNF471	-0.0111	0.0065
KIF4A	0.0092	-0.0055
TMEM26	0.0086	-0.0051
GTF2IRD2	-0.0072	0.0042
KIF14	0.0071	-0.0042
SSX3	0.0066	-0.0039
IGF2BP2	0.0065	-0.0038
GTF2IRD2B	-0.0064	0.0038
NPLOC4	0.0055	-0.0033
ITGA5	0.0033	-0.002

## Sheet: Supplementary-Table-6
Gene	logFC	t	P.Value	adj.P.Val	B	ID.with.stars
CIT	-0.170762	-8.11792	5.77715e-15	2.07977e-13	23.2904	CIT***
PXN	-0.0876319	-4.03847	6.43822e-05	0.000105353	0.875588	PXN***
IL20RB	-0.13577	-6.09272	2.66354e-09	1.59813e-08	10.5784	IL20RB***
RPL39L	-0.111626	-4.87068	1.59886e-06	3.83726e-06	4.39101	RPL39L***
ITGBL1	0.126963	4.74622	2.88052e-06	6.09993e-06	3.8277	ITGBL1***
ADAMTS14	-0.123171	-4.79231	2.34726e-06	5.28133e-06	4.04014	ADAMTS14***
ARRB1	0.103868	4.16236	3.85109e-05	6.93196e-05	1.36099	ARRB1***
CKAP2L	-0.137247	-6.78643	4.28353e-11	3.08414e-10	14.5939	CKAP2L***
CADPS	0.203136	7.65479	1.43773e-13	1.72527e-12	20.1427	CADPS***
CDK2AP1	-0.0856224	-3.81295	0.000158732	0.00024845	0.0268225	CDK2AP1***
SEMA3A	-0.0638816	-2.77439	0.00578687	0.00744026	-3.28689	SEMA3A**
RFX8	-0.0204937	-0.908361	0.365843	0.399101	-5.93652	RFX8
ADM	-0.118032	-4.50732	8.60891e-06	1.72178e-05	2.78302	ADM***
GRPEL2	-0.120997	-5.5165	6.30786e-08	2.06439e-07	7.51614	GRPEL2***
SLC20A1	-0.0843754	-3.56352	0.000409586	0.000614379	-0.858965	SLC20A1***
EIF4E3	0.0704362	3.17341	0.00162599	0.00234142	-2.11595	EIF4E3**
ICOSLG	0.0106686	0.465049	0.642146	0.67992	-6.97447	ICOSLG
NOSTRIN	0.154141	6.01474	4.14694e-09	2.13271e-08	10.1492	NOSTRIN***
B3GNT1	0.122248	5.30134	1.89524e-07	5.24835e-07	6.43936	B3GNT1***
CDC45	-0.125536	-5.98021	4.90497e-09	2.16013e-08	9.97076	CDC45***
RPSAP58	0.0581957	1.48513	0.140614	0.15819	-5.27104	RPSAP58
CNNM3	0.0656302	2.74186	0.00638042	0.00792052	-3.37455	CNNM3**
QDPR	0.102646	4.38379	1.48885e-05	2.82098e-05	2.26196	QDPR***
PHLDA1	-0.132355	-4.97344	9.7417e-07	2.50501e-06	4.86589	PHLDA1***
BLM	-0.14106	-5.96313	5.40033e-09	2.16013e-08	9.87751	BLM***
SKA3	-0.144176	-5.64094	3.25253e-08	1.17091e-07	8.15574	SKA3***
ZNF471	0.0652054	2.78108	0.00567122	0.00744026	-3.26875	ZNF471**
KIF4A	-0.155748	-7.22963	2.43895e-12	2.19505e-11	17.375	KIF4A***
TMEM26	-0.0560724	-2.18867	0.0292131	0.0339248	-4.69444	TMEM26*
GTF2IRD2	0.0797045	3.139	0.00186378	0.00258062	-2.11708	GTF2IRD2**
KIF14	-0.174165	-7.6574	1.41251e-13	1.72527e-12	20.16	KIF14***
SSX3	-0.00163769	-0.0773946	0.938348	0.938348	-7.07911	SSX3
IGF2BP2	-0.120986	-5.44394	9.05783e-08	2.71735e-07	7.15092	IGF2BP2***
GTF2IRD2B	-0.0127641	-0.23302	0.816216	0.839536	-6.31215	GTF2IRD2B
NPLOC4	-0.0618733	-2.62441	0.00900884	0.0108106	-3.68277	NPLOC4*
ITGA5	-0.0914521	-4.06176	5.85104e-05	0.000100304	0.965813	ITGA5***

## Sheet: Supplementary-Table-7
Gene	HR	HR95L	HR95U	P	n
ITGA5	1.80189	1.31434	2.47031	0.000254234	246
SEMA3A	1.77563	1.3004	2.42452	0.000302883	246
KIF4A	1.72611	1.26462	2.35601	0.000583743	246
IL20RB	1.56232	1.14757	2.12696	0.00459089	246
B3GNT1	0.645517	0.473977	0.879142	0.00548172	246
SLC20A1	1.4767	1.08457	2.01062	0.0133051	246
CDC45	1.44297	1.05977	1.96473	0.0198814	246
NOSTRIN	0.69352	0.507547	0.947637	0.0215831	246
CADPS	0.712582	0.523168	0.970573	0.0316011	246
PXN	1.37721	1.01191	1.87439	0.0418266	246
SSX3	1.37134	1.0094	1.86305	0.0434014	246
TMEM26	1.37345	1.0031	1.88053	0.0477841	246
EIF4E3	0.748318	0.55057	1.01709	0.0640634	246
GTF2IRD2	0.725011	0.504372	1.04217	0.0824103	159
IGF2BP2	1.30583	0.958119	1.77973	0.0911937	246
ARRB1	0.783199	0.575854	1.0652	0.119374	246
ADM	1.26423	0.92917	1.72011	0.135602	246
PHLDA1	1.24726	0.91725	1.69599	0.158806	246
ZNF471	0.823753	0.606177	1.11942	0.215335	246
KIF14	1.20196	0.883799	1.63465	0.24097	246
NPLOC4	1.19447	0.880034	1.62126	0.254252	246
RPL39L	1.18509	0.872503	1.60966	0.277053	246
CNNM3	0.848053	0.623961	1.15263	0.292479	246
CKAP2L	1.16499	0.856038	1.58545	0.331394	246
GRPEL2	1.14443	0.841331	1.55673	0.390124	246
CDK2AP1	1.13836	0.835303	1.55137	0.411927	246
RPSAP58	0.790803	0.44216	1.41435	0.428797	87
ICOSLG	0.883241	0.649215	1.20163	0.429238	246
ADAMTS14	1.131	0.831671	1.53806	0.432551	246
QDPR	0.888589	0.653768	1.20775	0.450609	246
SKA3	0.891792	0.655342	1.21355	0.466253	246
GTF2IRD2B	0.834952	0.467741	1.49045	0.541782	87
BLM	1.07803	0.7933	1.46494	0.631119	246
ITGBL1	0.935919	0.689056	1.27122	0.671637	246
RFX8	1.12005	0.627233	2.00008	0.701536	87
CIT	0.968805	0.71129	1.31955	0.840675	246

## Sheet: Supplementary-Table-8
Feature	FDR	Genes in network	Genes in genome
mitosis	0.00888513	13	220
nuclear division	0.00888513	13	220
G2 phase of mitotic cell cycle	0.00888513	4	10
M phase of mitotic cell cycle	0.00888513	13	230
regulation of interphase of mitotic cell cycle	0.00888513	10	130
G2 phase	0.00888513	4	10
organelle fission	0.00888513	13	229
regulation of cell cycle arrest	0.0158167	13	255
cell division	0.0158167	9	115
regulation of mitotic cell cycle	0.0175411	13	260
cell cycle checkpoint	0.0287273	12	235
condensed chromosome	0.0309493	7	74
DNA integrity checkpoint	0.0309493	9	132
G1/S transition of mitotic cell cycle	0.0331059	10	169
chromosome segregation	0.0362703	8	106
M/G1 transition of mitotic cell cycle	0.0386111	7	79
chromosome, centromeric region	0.0629947	7	86
spindle	0.0779925	8	121
regulation of G1/S transition of mitotic cell cycle	0.094491	7	94
DNA damage checkpoint	0.094491	8	126

## Sheet: Supplementary-Table-9
Ingenuity Canonical Pathways	-log10(P)	Ratio	Molecules
Regulation of Cellular Mechanics by Calpain Protease	2.37	0.0286	PXN,ITGA5
Agrin Interactions at Neuromuscular Junction	2.2	0.0299	PXN,ITGA5
Phenylalanine Degradation I (Aerobic)	2.15	0.25	QDPR
FAK Signaling	1.99	0.0204	PXN,ITGA5
PAK Signaling	1.97	0.0192	PXN,ITGA5
Paxillin Signaling	1.87	0.0182	PXN,ITGA5
Ephrin Receptor Signaling	1.43	0.0102	PXN,ITGA5
Axonal Guidance Signaling	1.41	0.00655	SEMA3A,PXN,ITGA5
Clathrin-mediated Endocytosis Signaling	1.38	0.0105	ARRB1,ITGA5
ERK/MAPK Signaling	1.37	0.0101	PXN,ITGA5
Leukocyte Extravasation Signaling	1.34	0.0102	PXN,ITGA5
Integrin Signaling	1.33	0.00976	PXN,ITGA5
Cell Cycle Control of Chromosomal Replication	1.33	0.0333	CDC45
Actin Cytoskeleton Signaling	1.27	0.0087	PXN,ITGA5
Serotonin Receptor Signaling	1.25	0.0312	QDPR
Signaling by Rho Family GTPases	1.21	0.00806	CIT,ITGA5
Semaphorin Signaling in Neurons	1.05	0.0192	SEMA3A
TREM1 Signaling	1.03	0.0175	ITGA5
Actin Nucleation by ARP-WASP Complex	1.02	0.0152	ITGA5
ATM Signaling	0.999	0.0164	BLM
Role of BRCA1 in DNA Damage Response	0.992	0.0159	BLM
T Helper Cell Differentiation	0.946	0.0145	ICOSLG
Macropinocytosis Signaling	0.94	0.0132	ITGA5
Caveolar-mediated Endocytosis Signaling	0.917	0.0123	ITGA5
NF-KappaB Activation by Viruses	0.911	0.0127	ITGA5
Ephrin B Signaling	0.911	0.0127	PXN
Dopamine Receptor Signaling	0.9	0.0132	QDPR
Reelin Signaling in Neurons	0.879	0.0122	ITGA5
Neuregulin Signaling	0.845	0.0105	ITGA5
Virus Entry via Endocytic Pathways	0.831	0.0109	ITGA5
VEGF Signaling	0.831	0.0105	PXN
FcGamma Receptor-mediated Phagocytosis in Macrophages and Monocytes	0.813	0.0105	PXN
IGF-1 Signaling	0.797	0.0098	PXN
HGF Signaling	0.789	0.0098	PXN
Cholecystokinin/Gastrin-mediated Signaling	0.781	0.0099	PXN
iCOS-iCOSL Signaling in T Helper Cells	0.773	0.00893	ICOSLG
Rac Signaling	0.773	0.00855	ITGA5
Role of Tissue Factor in Cancer	0.758	0.00917	ARRB1
Hereditary Breast Cancer Signaling	0.74	0.0084	BLM
RhoA Signaling	0.729	0.0087	CIT
G√é¬±12/13 Signaling	0.723	0.00813	PXN
PTEN Signaling	0.723	0.00769	ITGA5
PI3K/AKT Signaling	0.709	0.00741	ITGA5
eNOS Signaling	0.697	0.00769	NOSTRIN
Cdc42 Signaling	0.684	0.00699	ITGA5
Ovarian Cancer Signaling	0.679	0.00725	ARRB1
Regulation of eIF4 and p70S6K Signaling	0.647	0.00633	ITGA5
CXCR4 Signaling	0.624	0.00625	PXN
Germ Cell-Sertoli Cell Junction Signaling	0.617	0.00637	PXN
Tec Kinase Signaling	0.617	0.00571	ITGA5
Granulocyte Adhesion and Diapedesis	0.593	0.00602	ITGA5
EIF2 Signaling	0.575	0.00552	RPL39L
RhoGDI Signaling	0.575	0.00526	ITGA5
Sertoli Cell-Sertoli Cell Junction Signaling	0.571	0.00543	ITGA5
Agranulocyte Adhesion and Diapedesis	0.569	0.00565	ITGA5
ILK Signaling	0.556	0.00541	PXN
Role of Osteoblasts, Osteoclasts and Chondrocytes in Rheumatoid Arthritis	0.492	0.00442	ITGA5
Phospholipase C Signaling	0.474	0.0041	ITGA5
Colorectal Cancer Metastasis Signaling	0.466	0.0041	ARRB1
Protein Kinase A Signaling	0.315	0.00268	PXN

## Sheet: Supplementary-Table-10
Gene	HR	HR95L	HR95U	P	n
GTF2IRD2B	0.473	0.308	0.728	0.000499026	908
NOSTRIN	0.505	0.33	0.772	0.00130945	908
GTF2IRD2	0.523	0.342	0.801	0.00245788	908
KIF4A	1.877	1.228	2.87	0.00314692	908
GRPEL2	1.872	1.224	2.862	0.0033389	908
RPSAP58	0.545	0.36	0.825	0.00357102	908
QDPR	0.58	0.376	0.894	0.0124577	908
KIF14	1.61	1.064	2.438	0.0230655	908
TMEM26	0.625	0.412	0.948	0.0257474	908
SLC20A1	1.594	1.052	2.415	0.0265535	908
EIF4E3	0.656	0.434	0.992	0.044424	908
NPLOC4	1.427	0.946	2.153	0.0885514	908
SKA3	1.424	0.934	2.171	0.0982987	908
CDC45	1.403	0.925	2.129	0.110214	908
CIT	0.746	0.494	1.127	0.163555	908
CKAP2L	1.307	0.866	1.972	0.202684	908
ICOSLG	1.284	0.851	1.938	0.233193	908
BLM	1.246	0.825	1.88	0.295584	908
CADPS	1.234	0.819	1.859	0.31561	908
B3GNT1	0.838	0.556	1.264	0.399879	908
PXN	1.187	0.788	1.789	0.409912	908
ITGA5	1.178	0.782	1.775	0.435333	908
RFX8	0.879	0.58	1.333	0.543227	908
ARRB1	0.901	0.598	1.358	0.619225	908
IGF2BP2	0.904	0.601	1.361	0.628131	908
ADM	0.909	0.603	1.369	0.647529	908
RPL39L	0.943	0.626	1.42	0.779347	908
CNNM3	0.943	0.626	1.42	0.779749	908
ZNF471	1.055	0.7	1.588	0.797425	908
SEMA3A	1.048	0.693	1.583	0.825845	908
IL20RB	1.038	0.689	1.564	0.85935	908
CDK2AP1	0.963	0.634	1.462	0.859565	908
ADAMTS14	1.025	0.678	1.549	0.908521	908
PHLDA1	1.016	0.674	1.531	0.940491	908
ITGBL1	0.993	0.656	1.503	0.973524	908
SSX3	NA	NA	NA	NA	NA

[truncated: 3 more sheets: Supplementary-Table-11, Supplementary-Table-12, Supplementary-Table-13]
